# Supplementary material for: A Longitudinal Study of Premalignant Gastric Lesions and Early Onset Gastric Cancer Among Young Adults in Central Saudi Arabia
Source: Curr Oncol. 2025 Jul 30;32(8):428. doi: 10.3390/curroncol32080428 (PMC12384965; doi:10.3390/curroncol32080428)
Supplement: Supplementary file 1 [file curroncol-32-00428-s001.zip]

Archive with 1 entries (1 files):
- curroncol-3726870-supplementary.pdf
